# Supplementary material for: Progesterone Receptor Membrane Component 1 (PGRMC1) Modulates Tumour Progression, the Immune Microenvironment and the Response to Therapy in Glioblastoma
Source: Cells. 2023 Oct 20;12(20):2498. doi: 10.3390/cells12202498 (PMC10604944; doi:10.3390/cells12202498)
Supplement: Supplementary file 1 [file cells-12-02498-s001.zip]

Archive with 1 entries (1 files):
- cells-2568200-supplementary.pdf
